# Supplementary material for: Tigray Orthohantavirus Infects Two Related Rodent Species Adapted to Different Elevations in Ethiopia
Source: Vector Borne Zoonotic Dis. 2019 Nov 27;19(12):950–3. doi: 10.1089/vbz.2019.2452 (PMC6882452; doi:10.1089/vbz.2019.2452)
Supplement: Supplemental data [file Supp_Data2.xlsx]

## Sheet: Sheet1
Virus name	ID/strain	Host	L	Country
Rodentia/Muridae/Murinae
Amur	AMRV/Khekhtsir/AP209/2005	Apodemus peninsulae	AB620030	Russia
Dobrava	DOBV/Ano-Poroia/Afl9/1999	Apodemus flavicollis	NC005235	Greece
Hantaan	HTNV/76-118	Apodemus agrarius	NC005222	Korea
Saaremaa	SAAV/160V	Apodemus agrarius	AJ410618	Estonia
Sangassou	SANV/SA14	Hylomyscus simus	JQ082302	Guinea
Seoul	SEOV/80-39	Rattus norvegicus	NC005238	Korea
Soochong	SOOV/SC-1	Apodemus peninsulae	DQ056292	Korea
Thailand	THAIV/JurongTJK/06RT49	Rattus tanezumi	GQ274936	Singapore
Tigray	ET2121	Stenocephalemys albipes	KU934008	Ethiopia
Tigray	Strain130	Stenocephalemys albipes	JQ956485	Ethiopia
Tigray	Strain97	Stenocephalemys albipes	JQ956486	Ethiopia
Tigray	Strain90	Stenocephalemys albipes	JQ956487	Ethiopia
Rodentia/Cricetidae/Arvicolinae
Prospect Hill	PHV/PH-1	Microtus pennsylvanicus	EF646763	United States
Puumala	PUUV/Sotkamo	Myodes glareolus	NC005225	Finland
Tula	TULV/5302v	Microtus arvalis	NC005226	Czech Republic
Rodentia/Cricetidae/Neotominae
El Moro Canyon	ELMCV/Huitzilac	Reithrodontomys megalotis	AB620108	Mexico
Montano	MTNV/104	Peromyscus beatae	AB620102	Mexico
Sin Nombre	SNV/NM-R11	Peromyscus maniculatus	L37902	United States
Rodentia/Cricetidae/Sigmodontinae
Andes	ANDV/Chile-9717869	Oligoryzomys longicaudatus	NC003468	Chile
Maporal	MPRL/HV-97021050	Oligoryzomys fulvescens	EU788002	Venezuela
Rio Mamore	RIOMV/HTN-007	Oligoryzomys microtis	FJ809772	Peru
Soricomorpha/Soricidae/Soricinae
Cao Bang	CBNV/3	Anourosorex squamipes	EF543525	Viet Nam
Yakeshi	YKSV/Yakeshi-Si-210	Sorex isodon	JX465389	China
Soricomorpha/Soricidae/Crocidurinae
Azagny	AZGV/KBM15	Crocidura obscurior	JF276228	Cote d’Ivoire
Bowe	BOWV/VN1512	Crocidura douceti	KC631784	Guinea
Jeju	JJUV/10-11	Crocidura shantungensis	HQ834697	Korea
Tanganya	TGNV/Tan826	Crocidura theresae	EF050454	Guinea
Thottapalayam	TPMV/LongwanSm53	Suncus murinus	NC010707	India
Soricomorpha/Soricidae/Myosoricinae
Uluguru	ULUV/FMNH158302	Myosorex geata	JX193697	Tanzania
Soricomorpha/Talpidae/Talpinae
Asama	ASAV/N10	Urotrichus talpoides	EU929078	Japan
Nova	NVAV/MSB95703	Talpa europaea	FJ593498	Hungary
Oxbow	OXBV/Ng1453	Neurotrichus gibbsii	FJ593497	United States
Soricomorpha/Talpidae/Scalopinae
Rockport	RKPV/MSB57412	Scalopus aquaticus	HM015221	United States
Chiroptera/Vespertilionidae/Vespertilioninae
Mouyassué	MOYV/KB576	Neoromicia nanus	JQ287716	Cote d'Ivoire
Chiroptera/Nycteridae
Magboi	MGBV/1209	Nycteris hispida	JN037851	Sierra Leone
